# Supplementary material for: Identification of Candidate Genes and Functional Pathways Associated with Body Size Traits in Chinese Holstein Cattle Based on GWAS Analysis
Source: Animals (Basel). 2023 Mar 8;13(6):992. doi: 10.3390/ani13060992 (PMC10044097; doi:10.3390/ani13060992)
Supplement: Supplementary file 1 [file animals-13-00992-s001.zip › Table S2.xlsx]

## Sheet: Sheet1
Category	Term	Count	%	PValue	Genes
biolgical process	GO:0004024~alcohol dehydrogenase activity, zinc-dependent	4	3.80952	8.42753e-07	ADH1C, ADH7, ADH6
	GO:0004745~retinol dehydrogenase activity	4	3.80952	1.87402e-05	ADH1C, ADH7, ADH6
	GO:0016491~oxidoreductase activity	4	3.80952	0.0147868	ADH1C, SQOR, ADH6
	GO:0004028~3-chloroallyl aldehyde dehydrogenase activity	2	1.90476	0.0175974	LOC508879, ALDH3B1
	GO:0051015~actin filament binding	4	3.80952	0.0315281	KBTBD13, BLOC1S6, MYH15, CORO1B
	GO:0016620~oxidoreductase activity, acting on the aldehyde or oxo group of donors, NAD or NADP as acceptor	2	1.90476	0.0383124	LOC508879, ALDH3B1
cellular component	GO:0005829~cytosol	22	20.9524	0.000346416	TRMT10A, ADH1C, GSTP1, MYH15, CABP4, MBD2, AIP, CIP2A, ADH7, CLPX, CORO1B, PPP1CA, ADH6, TMEM134, GRK2, PITPNM1, TBC1D10C, VTI1A, NDUFV1, SPG21
	GO:0005770~late endosome	3	2.85714	0.0455707	ANKRD13D, SLC30A4, TCIRG1
molecular function	GO:0006069~ethanol oxidation	4	3.80952	1.04779e-06	ADH1C, ADH7, ADH6
	GO:0042573~retinoic acid metabolic process	4	3.80952	2.91785e-06	ADH1C, ADH7, ADH6
	GO:0042572~retinol metabolic process	4	3.80952	0.000179812	ADH1C, ADH7, ADH6
	GO:0006068~ethanol catabolic process	3	2.85714	0.000212491	ADH1C, ALDH3B1, ADH7
	GO:0006081~cellular aldehyde metabolic process	2	1.90476	0.0189206	LOC508879, ALDH3B1
	GO:0031529~ruffle organization	2	1.90476	0.0374889	TCIRG1, CORO1B
	GO:0045471~response to ethanol	2	1.90476	0.0411608	ADH7, ADH6
	GO:0034622~cellular macromolecular complex assembly	2	1.90476	0.0411608	MBD2, DNAJB14
	GO:0006886~intracellular protein transport	4	3.80952	0.0768833	GRK2, UNC93B1, TBC1D10C, VTI1A
	GO:0007015~actin filament organization	3	2.85714	0.0822943	KBTBD13, RHOD, CORO1B
	GO:0042104~positive regulation of activated T cell proliferation	2	1.90476	0.084163	GPAM, HHLA2
	GO:0006120~mitochondrial electron transport, NADH to ubiquinone	2	1.90476	0.0980708	NDUFS8, NDUFV1

## Sheet: Sheet2
Table S2. Gene ontology terms for body size traits were significantly enriched (p < 0.05)
Category	Term	Count	%	PValue	Genes
biolgical process	GO:0004024~alcohol dehydrogenase activity, zinc-dependent	4	3.80952	8.42753e-07	ADH1C, ADH7, ADH6
	GO:0004745~retinol dehydrogenase activity	4	3.80952	1.87402e-05	ADH1C, ADH7, ADH6
	GO:0016491~oxidoreductase activity	4	3.80952	0.0147868	ADH1C, SQOR, ADH6
	GO:0004028~3-chloroallyl aldehyde dehydrogenase activity	2	1.90476	0.0175974	LOC508879, ALDH3B1
	GO:0051015~actin filament binding	4	3.80952	0.0315281	KBTBD13, BLOC1S6, MYH15, CORO1B
	GO:0016620~oxidoreductase activity, acting on the aldehyde or oxo group of donors, NAD or NADP as acceptor	2	1.90476	0.0383124	LOC508879, ALDH3B1
cellular component	GO:0005829~cytosol	22	20.9524	0.000346416	TRMT10A, ADH1C, GSTP1, MYH15, CABP4, MBD2, AIP, CIP2A, ADH7, CLPX, CORO1B, PPP1CA, ADH6, TMEM134, GRK2, PITPNM1, TBC1D10C, VTI1A, NDUFV1, SPG21
	GO:0005770~late endosome	3	2.85714	0.0455707	ANKRD13D, SLC30A4, TCIRG1
molecular function	GO:0006069~ethanol oxidation	4	3.80952	1.04779e-06	ADH1C, ADH7, ADH6
	GO:0042573~retinoic acid metabolic process	4	3.80952	2.91785e-06	ADH1C, ADH7, ADH6
	GO:0042572~retinol metabolic process	4	3.80952	0.000179812	ADH1C, ADH7, ADH6
	GO:0006068~ethanol catabolic process	3	2.85714	0.000212491	ADH1C, ALDH3B1, ADH7
	GO:0006081~cellular aldehyde metabolic process	2	1.90476	0.0189206	LOC508879, ALDH3B1
	GO:0031529~ruffle organization	2	1.90476	0.0374889	TCIRG1, CORO1B
	GO:0045471~response to ethanol	2	1.90476	0.0411608	ADH7, ADH6
	GO:0034622~cellular macromolecular complex assembly	2	1.90476	0.0411608	MBD2, DNAJB14
	GO:0006886~intracellular protein transport	4	3.80952	0.0768833	GRK2, UNC93B1, TBC1D10C, VTI1A
	GO:0007015~actin filament organization	3	2.85714	0.0822943	KBTBD13, RHOD, CORO1B
	GO:0042104~positive regulation of activated T cell proliferation	2	1.90476	0.084163	GPAM, HHLA2
	GO:0006120~mitochondrial electron transport, NADH to ubiquinone	2	1.90476	0.0980708	NDUFS8, NDUFV1
